# Supplementary material for: An Estimate of the Total DNA in the Biosphere
Source: PLoS Biol. 2015 Jun 11;13(6):e1002168. doi: 10.1371/journal.pbio.1002168 (PMC4466264; doi:10.1371/journal.pbio.1002168)
Supplement: S2 Table — (XLSX) [file pbio.1002168.s005.xlsx]

## Sheet: Sheet1
	Table S2. Table of area and animal biomass density applied to different biomes.
	Biome	Area [km^2]	Biomass density [kg/km^2]	Reference	Mass [kg]
	Boreal Forests/Taiga	19200000	101000	[27,28]	1940000000000
	Deserts	25200000	8330	[40]	210000000000
	Flooded Grasslands and Savannas	969000	2990	[29-32]	2900000000
	Inland Water	661000	4000	[33]	2640000000
	Mangroves	289000	50400	[28]	14600000000
	Mediterranean Forests	3080000	50400	[28]	155000000000
	Montane Grasslands	4760000	4130	[34]	19700000000
	Rock and Ice	21100000	5.17	[44-46]	109000000
	Temperate Conifer Forests	4440000	101000	[27,28]	448000000000
	Temperate Deciduous Forests	13000000	101000	[27,28]	1310000000000
	Temperate Grasslands and Savannas	9740000	4130	[34]	40200000000
	Tropical and Subtropical Coniferous Forests	556000	50400	[28]	28000000000
	Tropical and Subtropical Dry Deciduous Forests	3240000	7600	[28,35]	24600000000
	Tropical and Subtropical Grasslands and Savannas	16300000	2990	[29-32]	48700000000
	Tropical and Subtropical Moist Deciduous Forests	16500000	885	[28,31,36-39]	14600000000
	Tundra	16500000	50	[41-43]	826000000
				Sum: [kg]	4270000000000
